# Supplementary material for: Quantitative evaluation of yeast's requirement for glycerol formation in very high ethanol performance fed-batch process
Source: Microb Cell Fact. 2010 May 21;9:36. doi: 10.1186/1475-2859-9-36 (PMC2887396; doi:10.1186/1475-2859-9-36)
Supplement: Additional file 1 — S.cerevisiae metabolic network model. The Excel sheet "reactions" contains all the reactions in the model categorized by their metabolic pathway, the sheet "abbreviated metabolites" enlists the abbreviations of the metabolites, the sheet "symbolic variables" enlists the variables used for the description of macromolecule composition, the sheet "variables' values" shows for each variable the value used for the resolution of the equation system corresponding to the model. [file 1475-2859-9-36-S1.XLS]

## Sheet: REACTIONS
	Name	Reaction
Cytosol
	r 1	glc + atp = glcp + adp
	r 2	glcp = frup
	r 3	frup + atp = gap + dhap + adp
	r 4	dhap = gap
	r 5	gap + nad + adp + p=pg + atp + nadh + h
	r 6	pg = pep + eau
	r 7	pep + adp = pyr + atp
	r 8	pyr = acd + co
	r 9	acd + nadh + h = etoh + nad
	r 10	acd + nadp + eau = acetat + nadph + h
	r 11	dhap + nadh + h = g3p + nad
	r 12	g3p + eau = glyc + p
	r 13	2 * atp + eau + acetat + coa = 2 * adp + 2 * p + accoa
	r 14	glcp + 2 * nadp + eau = ribup + 2 * nadph + 2 * h + co
	r 15	ribup = xylup
	r 16	ribup = ribop
	r 17	ribop + xylup = eryp + frup
	r 18	eryp + xylup = gap + frup
	r 19	akg + nh + nadph = glut + eau + nadp
	r 20	glut + atp + nh = glum + adp + p + h
	r 21	pyr + glut = ala + akg
	r 22	oac + glut = asp + akg
	r 23	asp + glum + 2 * atp + 2 * eau = asn + glut + 2 * p + 2 * adp
	r 24	ser + so + 3 * atp + 4 * nadph + 6 * h + accoa= cys + eau + 3 * adp + 3 * p + 4 * nadp + acetat + coa
	r 25	ser + nadp + nad + adp + p = gly + co + nadph + nadh + atp + 2 * h
	r 26	thr + pyr + glut + nadph + 2 * h = ileu + akg + co + eau + nh + nadp
	r 27	2 * glut + accoa + 2 * nad + 2 * nadph = lys + akg + coa + co + 2 * nadh + 2 * nadp
	r 28	asp + accoa + so + co + 5 * atp + 8 * nadph + nadh + 11 * h = met + acetat + coa + 2 * eau + 5 * adp + 5 * p + 8 * nadp + nad
	r 29	cho+glut=phe + akg +co +eau
	r 30	pg + glut + eau + nad = ser + akg + p + nadh + h
	r 31	asp + eau + 2 * atp + nadph + nadh + 2 * h = thr + 2 * adp + 2 * p + nadp + nad
	r 32	cho + glut + nad = tyr + akg + co + nadh + h
	r 33	cho + glum + ser + prpp = try + pyr + glut + gap + co + 2 * p + eau
	r 34	prpp + glum + co + nh + 3 * eau + 3 * atp + nad = his + akg + 3 * adp + 6 * p + nadh + 2 * h
	r 35	ribop+ 2 * atp = prpp + 2 * adp
	r 36	eryp + 2 * pep + nadph + atp + h = cho + nadp + adp + 4 * p
	r 37	co + glum + 2 * eau + 2 * atp = carp + glut + 2 * adp + p
	r 38	prpp + 2 * glum + gly + asp + 3 * co + 2 * eau + 6 * atp + 2 * nadh + 2 * h= imp + 2 * glut + fum + 6 * adp + 8 * p + 2 * nad
	r 39	imp + asp + gtp + atp = 2 * adp + fum + gdp + p
	r 40	imp + glum + 3 * eau + 3 * atp + nad = gdp + glut + 3 * adp + 2 * p + nadh + h
	r 41	atp + nadph + h = datp + eau + nadp
	r 42	gdp + atp + nadph + h = dgtp + adp + eau + nadp
	r 43	carp + asp + prpp + 0,5 * o + atp = udp + co + eau + adp + 3 * p
	r 44	udp + atp = utp + adp
	r 45	utp + atp + nh = ctp + adp + p + h
	r 46	ctp + nadph + h =dctp + eau + nadp
	r 47	udp + co + 4 * atp + 3 * nadph + nadh + 4 * h = dttp + 4 * adp + 3 * p + 3 * nadp + nad
	r 48	glcp + utp + eau = udpg + 2 * p
	r 49	udpg + glcp + eau = tre + udp + p
	r 50	frup + gdp = gdpmannose + p
	r 51	frup + glum + accoa + eau + utp = udpacetylglucosamine + glut + coa + 2 * p
	r 52	8 * accoa + 14 * nadph + 7 * atp + eau + 14 * h=palmitate + 8 * coa + 14 * nadp + 7 * adp + 7 * p
	r 53	9 * accoa + 16 * nadph + 8 * atp + eau + 16 * h=stearate + 9 * coa + 16 * nadp + 8 * adp + 8 * p
	r 54	18 * accoa + 11 * eau + 14 * nadph + 18 * atp + o + 14 * h= lanosterol + 18 * coa + 14 * nadp + 18 * adp + 18 * p + 6 * co
	r 55	lanosterol + 3 * o + 3 * nad = zymosterol + 3 * co + 3 * nadh + 3 * h
	r 56	lanosterol + 2 * o + 2 * nad = fecosterol + 2 *co + 2 *nadh + 2 * h
	r 57	fecosterol = episterol
	r 58	episterol + nadp = ergosterol + nadph + h
	r 59	pextra + 2 * hextra=p + 2 * h
	r 60	nhextra + hextra=nh + h
	r 61	soextra + 3 * hextra=so + 3 * h
	r 62	atp + eau=adp + p
	r 63	h=hextra
	r 64	pyr + atp + co + eau = oac + adp + p
Transfer Reaction
	r 65	glut=glutmi
	r 66	argmi = arg
	r 67	leumi = leu
	r 68	promi = pro
	r 69	valmi = val
	r 70	carp=carpmi
	r 71	asp=aspmi
	r 72	oac = oacmi
	r 73	akg = akgmi
	r 74	pyr = pyrmi
	r 75	sucmi = suc
	r 76	fum=fummi
	r 77	citmi=cit
	r 78	g3p +fadmi = dhap + fadhmi
	r 79	acd=acdmi
	r 80	acemi=ace
	r 81	comi = co
	r 82	eaumi = eau
	r 83	atpmi = atp
	r 84	adpmi = adp
	r 85	pmi= p
	r 86	o = omi
	r 87	gtpmi = gtp
	r 88	gdp = gdpmi
Mitochondrial Reaction
	r 89	acdmi+nadpmi = acemi+nadphmi
	r 90	pyrmi + coami + nadmi = accoami + comi + nadhmi + hmi
	r 91	accoami + oacmi + eaumi = citmi + coami
	r 92	citmi + nadmi = akgmi + nadhmi + hmi + comi
	r 93	akgmi + coami + nadmi = succoami + comi + nadhmi + hmi
	r 94	succoami + gdpmi + pmi = sucmi + gtpmi + coami
	r 95	sucmi + fadmi = fummi + fadhmi
	r 96	fummi + eaumi = malmi
	r 97	malmi + nadmi = oacmi + nadhmi + hmi
	r 98	gdpmi + atpmi = gtpmi + adpmi
	r 99	2 * glutmi + carpmi + aspmi + eaumi + 3 * atpmi + nadphmi + hmi = argmi + fummi + akgmi + 3 * adpmi + nadpmi + 4 * pmi
	r100	2 * pyrmi + glutmi + accoami + nadmi + nadphmi = leumi + akgmi + coami + 2 * comi + nadhmi + nadpmi
	r101	glutmi + atpmi + nadhmi + nadphmi + 2 * hmi = promi + eaumi + adpmi + pmi + nadpmi + nadmi
	r102	2 * pyrmi + glutmi + nadphmi + hmi = valmi + akgmi + comi + eaumi + nadpmi
	r103	nadhmi + 0,5 * omi + PO * adpmi + PO * pmi + hmi = PO * atpmi + nadmi + (1+PO) * eaumi
	r104	fadhmi + 0,5 * omi + PO * adpmi + PO * pmi = PO * atpmi + fadmi + (1+PO) * eaumi
Biomass synthesis
	r105	Protein Synthesis	coeffglut * glut + coeffglum * glum + coeffpro * pro + coeffarg * arg + coefflys * lys + coeffser * ser + coeffgly * gly + coeffcys * cys + coeffasp * asp + coeffasn * asn + coeffthr * thr + coeffmet * met + coeffileu * ileu + coeffala * ala + coeffval * val + coeffleu * leu + coeffphe * phe + coefftyr * tyr + coefftry * try + coeffhis * his + (2 *coeffglut +2 * coeffglum + 2 *coeffpro + 2 *coeff…
	r106	RNA	coeffatp * atp + coeffgtp * gtp + coeffutp * utp + coeffctp * ctp + (coeffatp + coeffgtp + coeffutp + coeffctp) * eau=rna + (2*coeffatp + 2*coeffgtp + 2*coeffutp + 2*coeffctp) * p
	r107	DNA	coeffdatp * datp + coeffdgtp * dgtp + coeffdctp * dctp + coeffdttp * dttp + (coeffdatp + coeffdgtp + coeffdctp + coeffdttp) * eau=dna + (2*coeffdatp + 2*coeffdgtp + 2*coeffdctp + 2*coeffdttp) * p
	r108	Phosphatidate Synthesis	(coeffpalpa /2+ coeffstepa / 2) * g3p + coeffpalpa *palmitate + coeffstepa * stearate = phosphatidate + (coeffpalpa + coeffstepa) * eau
	r109	Phosphatidylinositol Synthesis	(coeffpalpi /2+ coeffstepi / 2) * glcp + (coeffpalpi /2+ coeffstepi / 2) * g3p + coeffpalpi * palmitate + coeffstepi * stearate + (coeffpalpi + coeffstepi) * atp = phosphatidylinositol + (coeffpalpi + coeffstepi) * adp + (coeffpalpi * 3/2+ coeffstepi * 3/ 2) * p
	r110	Phosphatidylserine Synthesis	(coeffpalps /2+ coeffsteps / 2) * ser + (coeffpalps /2+ coeffsteps / 2) * g3p + coeffpalps * palmitate + coeffsteps * stearate + (coeffpalps + coeffsteps ) * atp =phosphatidylserine + (coeffpalps + coeffsteps ) * adp + (coeffpalps + coeffsteps) * p + (coeffpalps / 2 + coeffsteps / 2) * eau
	r111	Phosphatidylcholine Synthesis	(coeffpalpc/2 + coeffstepc / 2) * ser + (coeffpalpc /2+ coeffstepc / 2) * g3p + coeffpalpc * palmitate + coeffstepc * stearate + (coeffpalpc * 5/2 + coeffstepc * 5/2) * atp + (3*coeffpalpc + coeffstepc * 3) * nadph + (coeffpalpc *3/2+ coeffstepc * 3 / 2) * nadh + (coeffpalpc *6+ coeffstepc * 6) * h+ (coeffpalpc + coeffstepc) * co = phosphatidylcholine + (coeffpalpc * 5/2 + coeffstepc * 5/2) * adp…
	r112	Diphosphatidylglycerol Synthesis	(coeffpaldpg + coeffstedpg) * g3p + coeffpaldpg * palmitate + coeffstedpg *stearate + (coeffpaldpg + coeffstedpg) * atp = diphosphatidylglycerol + (coeffpaldpg / 4 + coeffstedpg / 4) * glyc + (coeffpaldpg + coeffstedpg) * adp + (coeffpaldpg *6/4+ coeffstedpg * 6 / 4) * p
	r113	Phosphatidylethanolamine Synthesis	(coeffpalpe /2+ coeffstepe / 2) * ser + (coeffpalpe /2+ coeffstepe / 2) * g3p + coeffpalpe * palmitate + coeffstepe * stearate + (coeffpalpe + coeffstepe ) * atp = phosphatidylethanolamine + (coeffpalpe / 2 + coeffstepe / 2) * co + (coeffpalpe + coeffstepe ) * adp + (coeffpalpe + coeffstepe) * p + (coeffpalpe / 2 + coeffstepe / 2) * eau
	r114	Phospholipids Synthesis	coeffpa * phosphatidate + coeffpe * phosphatidylethanolamine + coeffps * phosphatidylserine + coeffpi * phosphatidylinositol + coeffdpg * diphosphatidylglycerol + coeffpc * phosphatidylcholine=phospholipids
	r115	tag Synthesis	(coeffpaltag /3+ coeffstetag / 3) * g3p + coeffpaltag * palmitate + coeffstetag * stearate =tag + (2 * coeffpaltag / 3 + 2 * coeffstetag / 3) * eau + (coeffpaltag/3 + coeffstetag/3) * p
	r116	Lanosterolester Synthesis	coeffpalla * palmitate + coeffstela * stearate + (coeffpalla + coeffstela) * lanosterol + (coeffpalla + coeffstela) * atp = lanosterolester + (coeffpalla + coeffstela) * adp + (coeffpalla + coeffstela) * p
	r117	Zymosterolester Synthesis	coeffpalzy * palmitate + coeffstezy * stearate + (coeffpalzy + coeffstezy) * zymosterol + (coeffpalzy + coeffstezy) * atp = zymosterolester + (coeffpalzy + coeffstezy) * adp + (coeffpalzy + coeffstezy) * p
	r118	Fecosterolester Synthesis	coeffpalfe * palmitate + coeffstefe * stearate + (coeffpalfe + coeffstefe) * fecosterol + (coeffpalfe + coeffstefe) * atp = fecosterolester + (coeffpalfe + coeffstefe) * adp + (coeffpalfe + coeffstefe) * p
	r119	Episteolester Synthesis	coeffpalep * palmitate + coeffsteep * stearate + (coeffpalep + coeffsteep) * episterol + (coeffpalep + coeffsteep) * atp = episterolester + (coeffpalep + coeffsteep) * adp + (coeffpalep + coeffsteep) * p
	r120	Ergosterolester Synthesis	coeffpaler * palmitate + coeffsteer * stearate + (coeffpaler + coeffsteer) * ergosterol + (coeffpaler + coeffsteer) * atp = ergosterolester + (coeffpaler + coeffsteer) * adp + (coeffpaler + coeffsteer) * p
	r121	Steryl Ester Synthesis	coefflae * lanosterolester + coeffzye * zymosterolester + coefffee * fecosterolester + coeffepe * episterolester + coeffere * ergosterolester = se
	r122	Lipids Synthesis	coefftag * tag + coeffpl * phospholipids + coeffse * se = lipids
	r123	Glycogen Synthesis	(1 / 162) * udpg=(1/ 162) * udp + glycogen
	r124	Glucan Synthesis	(1 / 162) * udpg=(1/ 162) * udp + glucan
	r125	Chitin Synthesis	(1 / 203) * udpacetylglucosamine=(1/ 203) * udp + chitin
	r126	Mannan Synthesis	(1 / 162) * gdpmannose=(1/ 162) * gdp + mannan
	r127	Polysachharids Synthesis	coeffglycogen * glycogen + coeffchitin * chitin + coeffglucan * glucan + coeffmannan * mannan + (coefftre / 342) * tre=polysacch
	r128	Biomass Synthesis	qttlipids * lipids + qttpolysacch * polysacch + qttrna * rna + qttprotein * protein + qttdna * dna =bio
Exchange Reaction
	R 1	Net Glucose Consumption
	R 2	Net Water Production
	R 3	Net Pyruvate Production
	R 4	Net Carbon Dioxyde Production
	R 5	Net Ethanol Production
	R 6	Net Acetate Production
	R 7	Net Glycerol Production
	R 8	Net Oxygen Consumption
	R 9	Net Phosphate Consumption
	R10	Net hydrogen Producion
	R11	Net Ammonium Consumption
	R12	Net Sulphate Consumption
	R13	Net Succinate Production
	R14	Net Biomass Production

## Sheet: ABBREVIATED METABOLITES
Cytosolic species
accoa	Acetyl coenzyme A
acd	Acetaldehyde
acetat	Acetat
adp	Adenosine diphosphate
akg	alpha-ketoglutarate
ala	Alanine
arg	Arginine
asn	Asparagine
asp	Aspartate
atp	Adenosine triphosphate
bio	Biomass
carp	Carbamoyl-phosphate
chitin	Chitin
cho	Chorismate
cit	Citrate
co	Carbon dioxyde
coa	Coenzyme A
ctp	Cytidine triphophate
cys	Cysteine
datp	Deoxyadenosine triphosphate
dctp	Deoxycytidine triphosphate
dgtp	Deoxyguanosine triphosphate
dhap	Dihydroxiacetone phosphate
diphosphatidylglycerol	Diphosphatidylglycerol
dna	Deoxyribonucleic acid
dttp	Deoxythymidine triphosphate
eau	Water
episterol	Episterol
episterolester	Episterol ester
ergosterol	Ergosterol
ergosterolester	Ergosterol ester
eryp	Erythrose 4-phophate
etoh	Ethanol
fad	Flavin adenine dinucleotide
fadh	Flavin adenine dinucleotide (reduced)
fecosterol	Fecosterol
fecosterolester	Fecosterol ester
frup	Fructose 6-phophate
fum	Fumarate
gap	Glyceraldehyde-3-phophate
gdp	Guanosine diphosphate
gdpmannose	GDP-Mannose
glc	Glucose
glcp	Glucose-6-phosphate
glucan	Glucan
glum	Glutamine
glut	Glutamate
gly	Glycine
glyc	Glycerol
g3p	Glycerol-3-Phosphate
glycogen	Glycogen
gtp	Guanosine triphosphate
h	Proton
hextra	Extracellular proton
his	Histidine
ileu	Isoleucine
imp	Inosine monophosphate
lanosterol	Lanosterol
lanosterolester	Lanosterol ester
leu	Leucine
lipids	Lipid
lys	Lysine
mal	Malate
mannan	Mannan
met	Methionine
nad	Nicotinamide adenine dinucleotide
nadh	Nicotinamide adenine dinucleotide
nadp	Nicotinamide adenine dinucleotide phosphate
nadph	Nicotinamide adenine dinucleotide phosphate
nh	Ammonia
nhextra	Extracellular ammonia
o	Oxygen
oac	Oxaloacetate
p	Phosphate
palmitate	Palmitate
pep	Phosphoenolpyruvate
pextra	Extracellular phosphate
pg	Phosphoglycerate
phe	Phenylalanine
phosphatidate	Phosphatidate
phosphatidylcholine	Phosphatidylcholine
phosphatidylethanolamine	Phosphatidylethanolamine
phosphatidylinositol	Phosphatidylinositol
phosphatidylserine	Phosphatidylserine
phospholipids	Phospholipid
polysacch	polysaccharide
pro	Proline
protein	Protein
prpp	5-Phosphoribosyl diphosphate
pyr	Pyruvate
ribop	Ribose 5-phosphate
ribup	Ribulose 5-phosphate
rna	Ribonucleic acid
se	Steryl ester
ser	Serine
so	Sulfate
soextra	Extracellular sulfate
stearate	Stearate
suc	Succinate
succoa	Succinyl coenzyme A
tag	Triacylglycerol
thr	Threonine
tre	Trehalose
try	Tryptophane
tyr	Tyrosine
udp	Uridine diphosphate
udpacetylglucosamine	UDP-N-acetylglucosamine
udpg	UDP-glucose
utp	Uridine triphosphate
val	Valine
xylup	Xylulose 5-phosphate
zymosterol	Zymosterol
zymosterolester	Zymosterol ester
Mitochodrial species
accoami	Mitochondrial Acetyl-coenzyme-A
acdmi	Mitochondrial Acetaldehyde
acemi	Mitochondrial Acetate
adpmi	Mitochondrial adesine-diphosphate
akgmi	Mitochondrial alpha-ceto-glutarate
argmi	Mitochondrial Arginine
aspmi	Mitochondrial Aspartate
atpmi	Mitochondrial adesine-triphosphate
carpmi	Mitochondrial Carbamoyl-phosphate
citmi	Mitochondrial Citrate
coami	Mitochondrial coenzyme-A
comi	Mitochondrial carbone dioxide
eaumi	Mitochondrial Water
etohmi	Mitochondrial Ethanol
fadhmi	Mitochondrial FADH
fadmi	Mitochondrial FAD+
fummi	Mitochondrial Fumarate
gdpmi	Mitochondrial Guanosine-diphosphate
glutmi	Mitochondrial Glutamate
gtpmi	Mitochondrial Guanosine-triphosphate
hmi	Mitochondrial H+ ion
leumi	Mitochondrial leucine
malmi	Mitochondrial malate
nadhmi	Mitochondrial NADH
nadmi	Mitochondrial NAD+
nadphmi	Mitochondrial NAPDH
nadpmi	Mitochondrial NAPD+
nhmi	Mitochondrial ammonium ion
oacmi	Mitochondrial Oxalo-acetate
omi	Mitochondrial Oxygen
pmi	Mitochondrial Phosphate
promi	Mitochondrial Proline
pyrmi	Mitochondrial Pyruvate
succoami	Mitochondrial Succinyl-coenzyme-A
sucmi	Mitochondrial Succinate
valmi	Mitochondrial Valine

## Sheet: SYMBOLIC VARIABLES
coeffala	alanine percentage in proteins
coeffarg	araginine percentage in proteins
coeffasn	asparagine percentage in proteins
coeffasp	aspartate percentage in proteins
coeffatp	ATP percentage in ARN
coeffchitin	chitin percentage in polysaccharides
coeffctp	CTP percentage in ARN
coeffcys	cysteine percentage in proteins
coeffdatp	dATP percentage in ADN
coeffdctp	dCTP percentage in ADN
coeffdgtp	dGTP percentage in ADN
coeffdpg	diphosphatidylglycerol percentage in phospholipids
coeffdttp	dTTP percentage in ADN
coeffepe	episterol ester percentage in steryl ester
coeffere	fecosterol ester percentage in steryl ester
coefffee	ergosterol ester percentage in steryl ester
coeffglucan	glucan percentage in polysaccharides
coeffglum	glutamine percentage in proteins
coeffglut	glutamate percentage in proteins
coeffgly	glycine percentage in proteins
coeffglycogen	glycogen percentage in polysaccharides
coeffgtp	GTP percentage in ARN
coeffhis	histidine percentage in proteins
coeffileu	isoleucine percentage in proteins
coefflae	lanosterolester percentage in steryl ester
coeffleu	leucine percentage in proteins
coefflys	lysine percentage in proteins
coeffmannan	mannan percentage in polysaccharides
coeffmet	metionine percentage in proteins
coeffpa	phosphatidate percentage in phospholipids
coeffpaldpg	palmitate percentage in diphosphatidylglycerols
coeffpalep	palmitate percentage in episterolester
coeffpaler	palmitate percentage in ergosterolester
coeffpalfe	palmitate percentage in fecosterolester
coeffpalla	palmitate percentage in lanosterolester
coeffpalpa	palmitate percentage in phosphatidates
coeffpalpc	palmitate percentage in phosphatidylcholines
coeffpalpe	palmitate percentage in phosphatidylethanolamines
coeffpalpi	palmitate percentage in phosphatidylinositols
coeffpalps	palmitate percentage in phosphatidylserines
coeffpaltag	palmitate percentage in triacylglycerides
coeffpalzy	palmitate percentage in zymosterol
coeffpc	phosphatidylcholine percentage in phospholipids
coeffpe	phosphatidylethanolamine percentage in phospholipids
coeffpg	phosphatidylglycerol percentage in phospholipids
coeffphe	phenylalanine percentage in proteins
coeffpi	phosphatidylinositol percentage in phospholipids
coeffpl	phospholipides percentage in lipids
coeffpro	proline percentage in proteins
coeffps	phosphatidylserine percentage in phopholipids
coeffse	steryl ester percentage in lipids
coeffser	serine percentage in proteins
coeffstedpg	stearate percentage in diphosphatidylglycerols
coeffsteep	stearate percentage in episterolester
coeffsteer	stearate percentage in ergosterolester
coeffstefe	stearate percentage in fecosterolester
coeffstela	stearate percentage in lanosterolester
coeffstepa	stearate percentage in phosphatidates
coeffstepc	stearate percentage in phosphatidylcholines
coeffstepe	stearate percentage in phosphatidylethanolamines
coeffstepi	stearate percentage in phosphatidylinositols
coeffsteps	stearate percentage in phosphatidylserines
coeffstetag	stearate percentage in triacylglycerides
coeffstezy	stearate percentage in zymosterolester
coefftag	triacylgycerides percentage in lipids
coeffthr	threonine percentage in proteins
coefftre	trehalose percentage in polysaccharids
coefftry	tryptophane percentage in proteins
coefftyr	tyrosine percentage in proteins
coeffutp	UTP percentage in ARN
coeffval	valine percentage in proteins
PO	ratio P/O
qttdna	ADN percentage in biomass
qttlipids	lipids percentage in biomass
qttpolysacch	polysaccharides percentage in biomass
qttprotein	proteins percentage in biomass
qttrna	ARN percentage in biomass

## Sheet: VARIABLE VALUES
Variable	Value	Unit
coeffala	0.000983146	molala/gprotein
coeffarg	0.000313218	molarg/gprotein
coeffasn	0.000219697	molasn/gprotein
coeffasp	0.00062782	molasp/gprotein
coeffatp	0.000930723	molatp/gARN
coeffchitin	0.0117	molchitin/gpolysacch
coeffctp	0.00062013	molctp/gARN
coeffcys	7.43802e-05	molcys/gprotein
coeffdatp	0.000977848	moldatp/gADN
coeffdctp	0.00065411	moldctp/gADN
coeffdgtp	0.000575301	moldgtp/gADN
coeffdpg	0.0611	moldpg/gprotein
coeffdttp	0.00100651	moldttp/gADN
coeffepe	0.1027	molepisterolester/molse
coeffere	0.5276	molfecosterolester/molse
coefffee	0.0479	molergosterolester/molse
coeffglucan	0.3733	molglucan/gpolysacch
coeffglum	0.000222603	molglum/gprotein
coeffglut	0.000642857	molglut/gprotein
coeffgly	0.00062	molgly/gprotein
coeffglycogen	0.2	molglycogen/gpolysacch
coeffgtp	0.000548851	molgtp/gARN
coeffhis	0.000196774	molhis/gprotein
coeffileu	0.000412214	molileu/gprotein
coefflae	0.1721	mollanosterolester/molse
coeffleu	0.000614504	molleu/gprotein
coefflys	0.000585616	mollys/gprotein
coeffmannan	0.2055	molmannan/gpolysacch
coeffmet	0.000134228	molmet/gprotein
coeffpa	0.0435	gphosphatidate/gphospholipid
coeffpaldpg	0.00194313	molpalmitate/gdiphosphatidylglycerol
coeffpalep	0.00104553	molpalmitate/gepisterosterolester
coeffpaler	0.00104878	molpalmitate/gergosterolester
coeffpalfe	0.00104553	molpalmitate/gfecosterolester
coeffpalla	0.00100204	molpalmitate/glanosterolester
coeffpalpa	0.00202479	molpalmitate/gphosphatidate
coeffpalpc	0.00179331	molpalmitate/gphosphatidylcholine
coeffpalpe	0.00190203	molpalmitate/gphosphatidylethanolamine
coeffpalpi	0.00162875	molpalmitate/gphosphatidylinositol
coeffpalps	0.00179093	molpalmitate/gphosphatidylserine
coeffpaltag	0.00242813	molpalmitate/gtag
coeffpalzy	0.00106873	molpalmitate/gzymosterol
coeffpc	0.3708	gphosphatydilcholine/gphospholipid
coeffpe	0.2567	gphosphatidylethanolamine/gphospholipid
coeffphe	0.000275758	molphe/gprotein
coeffpi	0.1904	gphosphatidylinositol /gphospholipid
coeffpl	0.416	gphospholipids/glipid
coeffpro	0.000352174	molpro/gprotein
coeffps	0.0775	gphosphatidylserine/gphospholipid
coeffse	0.314	gsterylester/glipid
coeffser	0.000395238	molser/gprotein
coeffstedpg	0.000937766	molstearate/gdiphosphatidylglycerol
coeffsteep	0.00050458	molstearate/gepisterolester
coeffsteer	0.000506149	molstearate/gergosterolester
coeffstefe	0.00050458	molstearate/gfecosterolester
coeffstela	0.000483591	molstearate/glanosterolester
coeffstepa	0.000977178	molstearate/gphosphatidate
coeffstepc	0.00086546	molpalmitate/gphosphatidylcholines
coeffstepe	0.000917932	molstearate/gphosphatidylethanolamines
coeffstepi	0.000786043	molstearate/gphosphatidylinositol
coeffsteps	0.000864311	molstearate/gphosphatidylserines
coeffstetag	0.00117183	molstearate/gtag
coeffstezy	0.000515773	molstearate/gzymosterolester
coefftag	0.27	gtag/glipid
coeffthr	0.000403361	molthr/gprotein
coefftre	0.2095	moltre/gpolysacch
coefftry	5.88235e-05	moltry/gprotein
coefftyr	0.000245856	moltyr/gprotein
coeffutp	0.001	molutp/gARN
coeffval	0.000517094	molval/gprotein
coeffzye	0.1497	molzymosterelester/molse
PO	1.33
qttdna	0.04	gDNA/gbiomass
qttlipids	0.07	glipid/gbiomass
qttpolysacch	0.27	gpolysacch/gbiomass
qttprotein	0.51	gprotein/gbiomass
qttrna	0.11	gRNA/gbiomass
